# Supplementary material for: Oligosaccharide Ligands of Galectin-4 and Its Subunits: Multivalency Scores Highly
Source: Molecules. 2023 May 11;28(10):4039. doi: 10.3390/molecules28104039 (PMC10223884; doi:10.3390/molecules28104039)
Supplement: Supplementary file 1 [file molecules-28-04039-s001.zip]

Archive with 1 entries (1 files):
- molecules-2301102-supplementary.pdf
